# Supplementary material for: Mendelian randomization study of gastroesophageal reflux disease and major depression
Source: PLoS One. 2023 Sep 28;18(9):e0291086. doi: 10.1371/journal.pone.0291086 (PMC10538746; doi:10.1371/journal.pone.0291086)
Supplement: S1 File. Raw data — (XLSX) [file pone.0291086.s006.xlsx]

## Sheet: GERD_ieu-b-102
	SNP	effect_allele.exposure	other_allele.exposure	effect_allele.outcome	other_allele.outcome	beta.exposure	beta.outcome	eaf.exposure	eaf.outcome	remove	palindromic	ambiguous	id.outcome	chr	pos	se.outcome	samplesize.outcome	pval.outcome	outcome	originalname.outcome	outcome.deprecated	mr_keep.outcome	data_source.outcome	proxy.outcome	target_snp.outcome	proxy_snp.outcome	target_a1.outcome	target_a2.outcome	proxy_a1.outcome	proxy_a2.outcome	ncase.outcome	ncontrol.outcome	chr.exposure	pos.exposure	se.exposure	pval.exposure	samplesize.exposure	id.exposure	exposure	mr_keep.exposure	pval_origin.exposure	data_source.exposure	action	mr_keep	ncase.exposure	ncontrol.exposure
1	rs10010963	T	C	T	C	-0.0269803	-0.0194	0.616433	0.618	FALSE	FALSE	FALSE	ieu-b-102	4	159839313	0.0044	500199	1.13e-05	Major depression || id:ieu-b-102	Major depression	Major depression || ||	TRUE	igd	NA	NA	NA	NA	NA	NA	NA	170756	329443	4	159839313	0.00494665	4.92e-08	602604	ebi-a-GCST90000514	Gastroesophageal reflux disease || id:ebi-a-GCST90000514	TRUE	reported	igd	2	TRUE	129080	473524
2	rs1011407	G	A	G	A	-0.0420618	-0.0166	0.121628	0.1204	FALSE	FALSE	FALSE	ieu-b-102	2	60665768	0.0066	500199	0.0122	Major depression || id:ieu-b-102	Major depression	Major depression || ||	TRUE	igd	NA	NA	NA	NA	NA	NA	NA	170756	329443	2	60665768	0.00735917	1.09e-08	602604	ebi-a-GCST90000514	Gastroesophageal reflux disease || id:ebi-a-GCST90000514	TRUE	reported	igd	2	TRUE	129080	473524
3	rs10133111	A	G	A	G	0.0417875	0.0232	0.162996	0.1632	FALSE	FALSE	FALSE	ieu-b-102	14	103377321	0.0058	500199	6.46e-05	Major depression || id:ieu-b-102	Major depression	Major depression || ||	TRUE	igd	NA	NA	NA	NA	NA	NA	NA	170756	329443	14	103377321	0.00650789	1.35e-10	602604	ebi-a-GCST90000514	Gastroesophageal reflux disease || id:ebi-a-GCST90000514	TRUE	reported	igd	2	TRUE	129080	473524
4	rs1021363	G	A	G	A	-0.031217	-0.03	0.641992	0.6434	FALSE	FALSE	FALSE	ieu-b-102	10	106610839	0.0045	500199	2.29e-11	Major depression || id:ieu-b-102	Major depression	Major depression || ||	TRUE	igd	NA	NA	NA	NA	NA	NA	NA	170756	329443	10	106610839	0.00502204	5.1e-10	602604	ebi-a-GCST90000514	Gastroesophageal reflux disease || id:ebi-a-GCST90000514	TRUE	reported	igd	2	TRUE	129080	473524
5	rs10837002	G	C	G	C	0.0276491	0.0122	0.35122	0.3519	FALSE	TRUE	FALSE	ieu-b-102	11	38565727	0.0045	500199	0.00654501	Major depression || id:ieu-b-102	Major depression	Major depression || ||	TRUE	igd	NA	NA	NA	NA	NA	NA	NA	170756	329443	11	38565727	0.00503665	4.03e-08	602604	ebi-a-GCST90000514	Gastroesophageal reflux disease || id:ebi-a-GCST90000514	TRUE	reported	igd	2	TRUE	129080	473524
6	rs11762636	A	C	A	C	-0.0514827	-0.0288	0.180282	0.1855	FALSE	FALSE	FALSE	ieu-b-102	7	2061111	0.0055	500199	2.11e-07	Major depression || id:ieu-b-102	Major depression	Major depression || ||	TRUE	igd	NA	NA	NA	NA	NA	NA	NA	170756	329443	7	2061111	0.00625598	1.88e-16	602604	ebi-a-GCST90000514	Gastroesophageal reflux disease || id:ebi-a-GCST90000514	TRUE	reported	igd	2	TRUE	129080	473524
7	rs11953061	T	C	T	C	0.0281599	0.0172	0.338908	0.3382	FALSE	FALSE	FALSE	ieu-b-102	5	120144025	0.0045	500199	0.000149101	Major depression || id:ieu-b-102	Major depression	Major depression || ||	TRUE	igd	NA	NA	NA	NA	NA	NA	NA	170756	329443	5	120144025	0.00508694	3.1e-08	602604	ebi-a-GCST90000514	Gastroesophageal reflux disease || id:ebi-a-GCST90000514	TRUE	reported	igd	2	TRUE	129080	473524
8	rs12204714	T	C	T	C	-0.028817	-0.0179	0.632223	0.6383	FALSE	FALSE	FALSE	ieu-b-102	6	152235339	0.0045	500199	5.96e-05	Major depression || id:ieu-b-102	Major depression	Major depression || ||	TRUE	igd	NA	NA	NA	NA	NA	NA	NA	170756	329443	6	152235339	0.00499422	7.92e-09	602604	ebi-a-GCST90000514	Gastroesophageal reflux disease || id:ebi-a-GCST90000514	TRUE	reported	igd	2	TRUE	129080	473524
9	rs12357321	A	G	A	G	0.0317159	0.0071	0.311087	0.3148	FALSE	FALSE	FALSE	ieu-b-102	10	21790476	0.0047	500199	0.1312	Major depression || id:ieu-b-102	Major depression	Major depression || ||	TRUE	igd	NA	NA	NA	NA	NA	NA	NA	170756	329443	10	21790476	0.00523077	1.33e-09	602604	ebi-a-GCST90000514	Gastroesophageal reflux disease || id:ebi-a-GCST90000514	TRUE	reported	igd	2	TRUE	129080	473524
10	rs12453010	T	C	T	C	0.0296967	0.006	0.394803	0.3931	FALSE	FALSE	FALSE	ieu-b-102	17	50316131	0.0044	500199	0.1775	Major depression || id:ieu-b-102	Major depression	Major depression || ||	TRUE	igd	NA	NA	NA	NA	NA	NA	NA	170756	329443	17	50316131	0.00493315	1.75e-09	602604	ebi-a-GCST90000514	Gastroesophageal reflux disease || id:ebi-a-GCST90000514	TRUE	reported	igd	2	TRUE	129080	473524
11	rs12598916	G	C	G	C	-0.0332614	-0.0218	0.274798	0.2767	FALSE	TRUE	FALSE	ieu-b-102	16	60658751	0.0048	500199	5.7e-06	Major depression || id:ieu-b-102	Major depression	Major depression || ||	TRUE	igd	NA	NA	NA	NA	NA	NA	NA	170756	329443	16	60658751	0.00539171	6.87e-10	602604	ebi-a-GCST90000514	Gastroesophageal reflux disease || id:ebi-a-GCST90000514	TRUE	reported	igd	2	TRUE	129080	473524
12	rs12967855	G	A	G	A	-0.0365451	-0.0294	0.670435	0.6697	FALSE	FALSE	FALSE	ieu-b-102	18	35138245	0.0046	500199	1.5e-10	Major depression || id:ieu-b-102	Major depression	Major depression || ||	TRUE	igd	NA	NA	NA	NA	NA	NA	NA	170756	329443	18	35138245	0.00513354	1.09e-12	602604	ebi-a-GCST90000514	Gastroesophageal reflux disease || id:ebi-a-GCST90000514	TRUE	reported	igd	2	TRUE	129080	473524
13	rs12997558	A	G	A	G	0.0278184	0.0097	0.358751	0.3592	FALSE	FALSE	FALSE	ieu-b-102	2	41704580	0.0045	500199	0.0306902	Major depression || id:ieu-b-102	Major depression	Major depression || ||	TRUE	igd	NA	NA	NA	NA	NA	NA	NA	170756	329443	2	41704580	0.00502214	3.04e-08	602604	ebi-a-GCST90000514	Gastroesophageal reflux disease || id:ebi-a-GCST90000514	TRUE	reported	igd	2	TRUE	129080	473524
14	rs13107325	T	C	T	C	0.0701443	0.0242	0.074445	0.0726	FALSE	FALSE	FALSE	ieu-b-102	4	103188709	0.0084	500199	0.00387802	Major depression || id:ieu-b-102	Major depression	Major depression || ||	TRUE	igd	NA	NA	NA	NA	NA	NA	NA	170756	329443	4	103188709	0.00918312	2.2e-14	602604	ebi-a-GCST90000514	Gastroesophageal reflux disease || id:ebi-a-GCST90000514	TRUE	reported	igd	2	TRUE	129080	473524
15	rs1334297	A	G	A	G	-0.0387984	-0.0118	0.734249	0.7354	FALSE	FALSE	FALSE	ieu-b-102	13	58335375	0.0049	500199	0.0152901	Major depression || id:ieu-b-102	Major depression	Major depression || ||	TRUE	igd	NA	NA	NA	NA	NA	NA	NA	170756	329443	13	58335375	0.00545512	1.14e-12	602604	ebi-a-GCST90000514	Gastroesophageal reflux disease || id:ebi-a-GCST90000514	TRUE	reported	igd	2	TRUE	129080	473524
16	rs13409451	G	A	G	A	-0.0277081	-0.0122	0.392403	0.3902	FALSE	FALSE	FALSE	ieu-b-102	2	144257639	0.0044	500199	0.00572704	Major depression || id:ieu-b-102	Major depression	Major depression || ||	TRUE	igd	NA	NA	NA	NA	NA	NA	NA	170756	329443	2	144257639	0.00493183	1.93e-08	602604	ebi-a-GCST90000514	Gastroesophageal reflux disease || id:ebi-a-GCST90000514	TRUE	reported	igd	2	TRUE	129080	473524
17	rs1431196	G	A	G	A	0.0324197	0.0248	0.428432	0.4306	FALSE	FALSE	FALSE	ieu-b-102	18	50832102	0.0043	500199	1.24e-08	Major depression || id:ieu-b-102	Major depression	Major depression || ||	TRUE	igd	NA	NA	NA	NA	NA	NA	NA	170756	329443	18	50832102	0.00486448	2.65e-11	602604	ebi-a-GCST90000514	Gastroesophageal reflux disease || id:ebi-a-GCST90000514	TRUE	reported	igd	2	TRUE	129080	473524
18	rs1479405	T	C	T	C	0.0314843	0.0064	0.3217	0.3249	FALSE	FALSE	FALSE	ieu-b-102	12	15387519	0.0046	500199	0.1662	Major depression || id:ieu-b-102	Major depression	Major depression || ||	TRUE	igd	NA	NA	NA	NA	NA	NA	NA	170756	329443	12	15387519	0.0051514	9.85e-10	602604	ebi-a-GCST90000514	Gastroesophageal reflux disease || id:ebi-a-GCST90000514	TRUE	reported	igd	2	TRUE	129080	473524
19	rs1510719	C	T	C	T	-0.0388844	-0.0187	0.383439	0.3807	FALSE	FALSE	FALSE	ieu-b-102	4	140938116	0.0044	500199	2.57e-05	Major depression || id:ieu-b-102	Major depression	Major depression || ||	TRUE	igd	NA	NA	NA	NA	NA	NA	NA	170756	329443	4	140938116	0.00494701	3.84e-15	602604	ebi-a-GCST90000514	Gastroesophageal reflux disease || id:ebi-a-GCST90000514	TRUE	reported	igd	2	TRUE	129080	473524
21	rs1596747	G	A	G	A	0.0310869	0.0141	0.494136	0.4912	FALSE	FALSE	FALSE	ieu-b-102	2	193802478	0.0043	500199	0.001075	Major depression || id:ieu-b-102	Major depression	Major depression || ||	TRUE	igd	NA	NA	NA	NA	NA	NA	NA	170756	329443	2	193802478	0.00480742	1e-10	602604	ebi-a-GCST90000514	Gastroesophageal reflux disease || id:ebi-a-GCST90000514	TRUE	reported	igd	2	TRUE	129080	473524
22	rs1716171	T	C	T	C	0.0383981	0.0165	0.790024	0.7863	FALSE	FALSE	FALSE	ieu-b-102	12	123716376	0.0052	500199	0.001695	Major depression || id:ieu-b-102	Major depression	Major depression || ||	TRUE	igd	NA	NA	NA	NA	NA	NA	NA	170756	329443	12	123716376	0.00590382	7.83e-11	602604	ebi-a-GCST90000514	Gastroesophageal reflux disease || id:ebi-a-GCST90000514	TRUE	reported	igd	2	TRUE	129080	473524
23	rs17379561	T	A	T	A	0.0530714	0.0178	0.144391	0.1434	FALSE	TRUE	FALSE	ieu-b-102	1	98340139	0.0063	500199	0.00476102	Major depression || id:ieu-b-102	Major depression	Major depression || ||	TRUE	igd	NA	NA	NA	NA	NA	NA	NA	170756	329443	1	98340139	0.00686573	1.08e-14	602604	ebi-a-GCST90000514	Gastroesophageal reflux disease || id:ebi-a-GCST90000514	TRUE	reported	igd	2	TRUE	129080	473524
24	rs1883842	G	T	G	T	0.0308332	0.0139	0.279255	0.2752	FALSE	FALSE	FALSE	ieu-b-102	20	41223062	0.0048	500199	0.00405602	Major depression || id:ieu-b-102	Major depression	Major depression || ||	TRUE	igd	NA	NA	NA	NA	NA	NA	NA	170756	329443	20	41223062	0.00536826	9.27e-09	602604	ebi-a-GCST90000514	Gastroesophageal reflux disease || id:ebi-a-GCST90000514	TRUE	reported	igd	2	TRUE	129080	473524
25	rs1937450	G	T	G	T	0.0315845	0.0145	0.537739	0.5359	FALSE	FALSE	FALSE	ieu-b-102	1	66478840	0.0043	500199	0.000832396	Major depression || id:ieu-b-102	Major depression	Major depression || ||	TRUE	igd	NA	NA	NA	NA	NA	NA	NA	170756	329443	1	66478840	0.00484484	7.07e-11	602604	ebi-a-GCST90000514	Gastroesophageal reflux disease || id:ebi-a-GCST90000514	TRUE	reported	igd	2	TRUE	129080	473524
26	rs2016933	G	C	G	C	-0.0310253	-0.0168	0.730053	0.7233	FALSE	TRUE	FALSE	ieu-b-102	3	65653157	0.0048	500199	0.000476398	Major depression || id:ieu-b-102	Major depression	Major depression || ||	TRUE	igd	NA	NA	NA	NA	NA	NA	NA	170756	329443	3	65653157	0.00542057	1.04e-08	602604	ebi-a-GCST90000514	Gastroesophageal reflux disease || id:ebi-a-GCST90000514	TRUE	reported	igd	2	TRUE	129080	473524
27	rs2023878	T	C	T	C	-0.0362846	-0.0056	0.192377	0.1932	FALSE	FALSE	FALSE	ieu-b-102	19	18834124	0.0055	500199	0.3049	Major depression || id:ieu-b-102	Major depression	Major depression || ||	TRUE	igd	NA	NA	NA	NA	NA	NA	NA	170756	329443	19	18834124	0.00611913	3.04e-09	602604	ebi-a-GCST90000514	Gastroesophageal reflux disease || id:ebi-a-GCST90000514	TRUE	reported	igd	2	TRUE	129080	473524
29	rs2106353	T	G	T	G	0.0367491	0.0142	0.231451	0.2281	FALSE	FALSE	FALSE	ieu-b-102	7	126506598	0.0052	500199	0.00614695	Major depression || id:ieu-b-102	Major depression	Major depression || ||	TRUE	igd	NA	NA	NA	NA	NA	NA	NA	170756	329443	7	126506598	0.00572505	1.37e-10	602604	ebi-a-GCST90000514	Gastroesophageal reflux disease || id:ebi-a-GCST90000514	TRUE	reported	igd	2	TRUE	129080	473524
31	rs215614	A	G	A	G	-0.0328541	-0.0104	0.629725	0.6294	FALSE	FALSE	FALSE	ieu-b-102	7	32347335	0.0044	500199	0.0192699	Major depression || id:ieu-b-102	Major depression	Major depression || ||	TRUE	igd	NA	NA	NA	NA	NA	NA	NA	170756	329443	7	32347335	0.00497715	4.08e-11	602604	ebi-a-GCST90000514	Gastroesophageal reflux disease || id:ebi-a-GCST90000514	TRUE	reported	igd	2	TRUE	129080	473524
32	rs2164300	T	C	T	C	-0.0264751	-0.0072	0.523279	0.5147	FALSE	FALSE	FALSE	ieu-b-102	4	67813017	0.0043	500199	0.0972994	Major depression || id:ieu-b-102	Major depression	Major depression || ||	TRUE	igd	NA	NA	NA	NA	NA	NA	NA	170756	329443	4	67813017	0.00482677	4.13e-08	602604	ebi-a-GCST90000514	Gastroesophageal reflux disease || id:ebi-a-GCST90000514	TRUE	reported	igd	2	TRUE	129080	473524
33	rs2240326	A	G	A	G	-0.0471681	-0.0131	0.473775	0.4824	FALSE	FALSE	FALSE	ieu-b-102	3	50128386	0.0043	500199	0.00234801	Major depression || id:ieu-b-102	Major depression	Major depression || ||	TRUE	igd	NA	NA	NA	NA	NA	NA	NA	170756	329443	3	50128386	0.00481335	1.13e-22	602604	ebi-a-GCST90000514	Gastroesophageal reflux disease || id:ebi-a-GCST90000514	TRUE	reported	igd	2	TRUE	129080	473524
35	rs2396133	G	A	G	A	0.0293547	0.0227	0.475329	0.4762	FALSE	FALSE	FALSE	ieu-b-102	7	109197067	0.0043	500199	1.32e-07	Major depression || id:ieu-b-102	Major depression	Major depression || ||	TRUE	igd	NA	NA	NA	NA	NA	NA	NA	170756	329443	7	109197067	0.00481787	1.11e-09	602604	ebi-a-GCST90000514	Gastroesophageal reflux disease || id:ebi-a-GCST90000514	TRUE	reported	igd	2	TRUE	129080	473524
36	rs2396766	A	G	A	G	0.0322057	0.0085	0.47308	0.4657	FALSE	FALSE	FALSE	ieu-b-102	7	114318071	0.0043	500199	0.0479104	Major depression || id:ieu-b-102	Major depression	Major depression || ||	TRUE	igd	NA	NA	NA	NA	NA	NA	NA	170756	329443	7	114318071	0.00481878	2.34e-11	602604	ebi-a-GCST90000514	Gastroesophageal reflux disease || id:ebi-a-GCST90000514	TRUE	reported	igd	2	TRUE	129080	473524
37	rs2734839	T	C	T	C	-0.0283478	-0.0244	0.606693	0.6083	FALSE	FALSE	FALSE	ieu-b-102	11	113286490	0.0044	500199	2.91e-08	Major depression || id:ieu-b-102	Major depression	Major depression || ||	TRUE	igd	NA	NA	NA	NA	NA	NA	NA	170756	329443	11	113286490	0.00492778	8.79e-09	602604	ebi-a-GCST90000514	Gastroesophageal reflux disease || id:ebi-a-GCST90000514	TRUE	reported	igd	2	TRUE	129080	473524
38	rs2744961	T	C	T	C	0.0292007	0.0004	0.358437	0.3586	FALSE	FALSE	FALSE	ieu-b-102	6	34655000	0.0045	500199	0.9269	Major depression || id:ieu-b-102	Major depression	Major depression || ||	TRUE	igd	NA	NA	NA	NA	NA	NA	NA	170756	329443	6	34655000	0.00501549	5.81e-09	602604	ebi-a-GCST90000514	Gastroesophageal reflux disease || id:ebi-a-GCST90000514	TRUE	reported	igd	2	TRUE	129080	473524
39	rs2782641	A	G	A	G	0.0270882	0.0081	0.612669	0.6146	FALSE	FALSE	FALSE	ieu-b-102	1	44013355	0.0044	500199	0.0666607	Major depression || id:ieu-b-102	Major depression	Major depression || ||	TRUE	igd	NA	NA	NA	NA	NA	NA	NA	170756	329443	1	44013355	0.00494583	4.33e-08	602604	ebi-a-GCST90000514	Gastroesophageal reflux disease || id:ebi-a-GCST90000514	TRUE	reported	igd	2	TRUE	129080	473524
40	rs2834005	C	T	C	T	0.0296997	0.0126	0.315	0.3122	FALSE	FALSE	FALSE	ieu-b-102	21	34291708	0.0046	500199	0.00652995	Major depression || id:ieu-b-102	Major depression	Major depression || ||	TRUE	igd	NA	NA	NA	NA	NA	NA	NA	170756	329443	21	34291708	0.0051734	9.42e-09	602604	ebi-a-GCST90000514	Gastroesophageal reflux disease || id:ebi-a-GCST90000514	TRUE	reported	igd	2	TRUE	129080	473524
41	rs2838771	C	G	C	G	-0.0280984	-0.0133	0.646721	0.6466	FALSE	TRUE	FALSE	ieu-b-102	21	46501576	0.0047	500199	0.00438198	Major depression || id:ieu-b-102	Major depression	Major depression || ||	TRUE	igd	NA	NA	NA	NA	NA	NA	NA	170756	329443	21	46501576	0.00506571	2.91e-08	602604	ebi-a-GCST90000514	Gastroesophageal reflux disease || id:ebi-a-GCST90000514	TRUE	reported	igd	2	TRUE	129080	473524
42	rs324769	T	C	T	C	-0.0267699	-0.0214	0.449179	0.4484	FALSE	FALSE	FALSE	ieu-b-102	12	83969240	0.0043	500199	7.92e-07	Major depression || id:ieu-b-102	Major depression	Major depression || ||	TRUE	igd	NA	NA	NA	NA	NA	NA	NA	170756	329443	12	83969240	0.00483328	3.05e-08	602604	ebi-a-GCST90000514	Gastroesophageal reflux disease || id:ebi-a-GCST90000514	TRUE	reported	igd	2	TRUE	129080	473524
43	rs329122	A	G	A	G	-0.0289529	-0.0124	0.419631	0.4223	FALSE	FALSE	FALSE	ieu-b-102	5	133864599	0.0044	500199	0.004344	Major depression || id:ieu-b-102	Major depression	Major depression || ||	TRUE	igd	NA	NA	NA	NA	NA	NA	NA	170756	329443	5	133864599	0.00488358	3.05e-09	602604	ebi-a-GCST90000514	Gastroesophageal reflux disease || id:ebi-a-GCST90000514	TRUE	reported	igd	2	TRUE	129080	473524
44	rs3766823	A	G	A	G	0.0393599	0.0067	0.171467	0.1737	FALSE	FALSE	FALSE	ieu-b-102	1	32197257	0.0057	500199	0.2438	Major depression || id:ieu-b-102	Major depression	Major depression || ||	TRUE	igd	NA	NA	NA	NA	NA	NA	NA	170756	329443	1	32197257	0.00638545	7.09e-10	602604	ebi-a-GCST90000514	Gastroesophageal reflux disease || id:ebi-a-GCST90000514	TRUE	reported	igd	2	TRUE	129080	473524
45	rs3793577	G	A	G	A	0.0270309	0.0234	0.538279	0.5352	FALSE	FALSE	FALSE	ieu-b-102	9	23737627	0.0043	500199	6.79e-08	Major depression || id:ieu-b-102	Major depression	Major depression || ||	TRUE	igd	NA	NA	NA	NA	NA	NA	NA	170756	329443	9	23737627	0.00484976	2.49e-08	602604	ebi-a-GCST90000514	Gastroesophageal reflux disease || id:ebi-a-GCST90000514	TRUE	reported	igd	2	TRUE	129080	473524
46	rs3828917	T	G	T	G	0.0671113	0.0533	0.041826	0.0393	FALSE	FALSE	FALSE	ieu-b-102	6	31478960	0.0111	500199	1.42e-06	Major depression || id:ieu-b-102	Major depression	Major depression || ||	TRUE	igd	TRUE	rs3828917	rs7757162	T	G	A	G	170756	329443	6	31465917	0.0120054	2.27e-08	602604	ebi-a-GCST90000514	Gastroesophageal reflux disease || id:ebi-a-GCST90000514	TRUE	reported	igd	2	TRUE	129080	473524
47	rs3863241	T	C	T	C	0.0324982	0.0163	0.52696	0.5322	FALSE	FALSE	FALSE	ieu-b-102	8	73890335	0.0043	500199	0.000158001	Major depression || id:ieu-b-102	Major depression	Major depression || ||	TRUE	igd	NA	NA	NA	NA	NA	NA	NA	170756	329443	8	73890335	0.00481521	1.49e-11	602604	ebi-a-GCST90000514	Gastroesophageal reflux disease || id:ebi-a-GCST90000514	TRUE	reported	igd	2	TRUE	129080	473524
48	rs4300861	T	C	T	C	0.0307132	0.0229	0.38208	0.3798	FALSE	FALSE	FALSE	ieu-b-102	2	22549441	0.0044	500199	2.42e-07	Major depression || id:ieu-b-102	Major depression	Major depression || ||	TRUE	igd	NA	NA	NA	NA	NA	NA	NA	170756	329443	2	22549441	0.00494886	5.43e-10	602604	ebi-a-GCST90000514	Gastroesophageal reflux disease || id:ebi-a-GCST90000514	TRUE	reported	igd	2	TRUE	129080	473524
49	rs4382592	G	T	G	T	-0.0302679	-0.0076	0.699524	0.6982	FALSE	FALSE	FALSE	ieu-b-102	9	134870755	0.0047	500199	0.1036	Major depression || id:ieu-b-102	Major depression	Major depression || ||	TRUE	igd	NA	NA	NA	NA	NA	NA	NA	170756	329443	9	134870755	0.00525091	8.2e-09	602604	ebi-a-GCST90000514	Gastroesophageal reflux disease || id:ebi-a-GCST90000514	TRUE	reported	igd	2	TRUE	129080	473524
50	rs4713692	T	C	T	C	-0.0276128	-0.0188	0.367808	0.3607	FALSE	FALSE	FALSE	ieu-b-102	6	33807638	0.0045	500199	2.68e-05	Major depression || id:ieu-b-102	Major depression	Major depression || ||	TRUE	igd	NA	NA	NA	NA	NA	NA	NA	170756	329443	6	33807638	0.00498634	3.07e-08	602604	ebi-a-GCST90000514	Gastroesophageal reflux disease || id:ebi-a-GCST90000514	TRUE	reported	igd	2	TRUE	129080	473524
51	rs569356	G	A	G	A	-0.037919	-0.0279	0.140835	0.1388	FALSE	FALSE	FALSE	ieu-b-102	1	29136686	0.0062	500199	7.07e-06	Major depression || id:ieu-b-102	Major depression	Major depression || ||	TRUE	igd	NA	NA	NA	NA	NA	NA	NA	170756	329443	1	29136686	0.00690971	4.07e-08	602604	ebi-a-GCST90000514	Gastroesophageal reflux disease || id:ebi-a-GCST90000514	TRUE	reported	igd	2	TRUE	129080	473524
52	rs6711584	A	G	A	G	0.0322545	0.0175	0.452019	0.4518	FALSE	FALSE	FALSE	ieu-b-102	2	104421692	0.0043	500199	5.04e-05	Major depression || id:ieu-b-102	Major depression	Major depression || ||	TRUE	igd	NA	NA	NA	NA	NA	NA	NA	170756	329443	2	104421692	0.00483974	2.66e-11	602604	ebi-a-GCST90000514	Gastroesophageal reflux disease || id:ebi-a-GCST90000514	TRUE	reported	igd	2	TRUE	129080	473524
53	rs6722661	A	G	A	G	-0.0322543	-0.0029	0.364669	0.3604	FALSE	FALSE	FALSE	ieu-b-102	2	100806588	0.0045	500199	0.512	Major depression || id:ieu-b-102	Major depression	Major depression || ||	TRUE	igd	NA	NA	NA	NA	NA	NA	NA	170756	329443	2	100806588	0.00500354	1.15e-10	602604	ebi-a-GCST90000514	Gastroesophageal reflux disease || id:ebi-a-GCST90000514	TRUE	reported	igd	2	TRUE	129080	473524
54	rs6780459	T	A	T	A	0.0305507	0.01	0.746622	0.7486	FALSE	TRUE	FALSE	ieu-b-102	3	104624105	0.0049	500199	0.0441499	Major depression || id:ieu-b-102	Major depression	Major depression || ||	TRUE	igd	NA	NA	NA	NA	NA	NA	NA	170756	329443	3	104624105	0.0055211	3.14e-08	602604	ebi-a-GCST90000514	Gastroesophageal reflux disease || id:ebi-a-GCST90000514	TRUE	reported	igd	2	TRUE	129080	473524
55	rs7032155	A	C	A	C	0.02775	0.0197	0.59185	0.5942	FALSE	FALSE	FALSE	ieu-b-102	9	122672771	0.0044	500199	7.7e-06	Major depression || id:ieu-b-102	Major depression	Major depression || ||	TRUE	igd	NA	NA	NA	NA	NA	NA	NA	170756	329443	9	122672771	0.00491358	1.63e-08	602604	ebi-a-GCST90000514	Gastroesophageal reflux disease || id:ebi-a-GCST90000514	TRUE	reported	igd	2	TRUE	129080	473524
56	rs7206608	G	C	G	C	0.0291541	0.0088	0.322927	0.3195	FALSE	TRUE	FALSE	ieu-b-102	16	82872628	0.0046	500199	0.0578602	Major depression || id:ieu-b-102	Major depression	Major depression || ||	TRUE	igd	NA	NA	NA	NA	NA	NA	NA	170756	329443	16	82872628	0.005145	1.46e-08	602604	ebi-a-GCST90000514	Gastroesophageal reflux disease || id:ebi-a-GCST90000514	TRUE	reported	igd	2	TRUE	129080	473524
57	rs7241572	A	G	A	G	0.0365511	0.0323	0.209101	0.2047	FALSE	FALSE	FALSE	ieu-b-102	18	77580712	0.0054	500199	2.43e-09	Major depression || id:ieu-b-102	Major depression	Major depression || ||	TRUE	igd	NA	NA	NA	NA	NA	NA	NA	170756	329443	18	77580712	0.00597464	9.49e-10	602604	ebi-a-GCST90000514	Gastroesophageal reflux disease || id:ebi-a-GCST90000514	TRUE	reported	igd	2	TRUE	129080	473524
58	rs7527682	G	A	G	A	-0.026684	-0.0121	0.53725	0.5395	FALSE	FALSE	FALSE	ieu-b-102	1	189172684	0.0043	500199	0.00509495	Major depression || id:ieu-b-102	Major depression	Major depression || ||	TRUE	igd	NA	NA	NA	NA	NA	NA	NA	170756	329443	1	189172684	0.00482174	3.13e-08	602604	ebi-a-GCST90000514	Gastroesophageal reflux disease || id:ebi-a-GCST90000514	TRUE	reported	igd	2	TRUE	129080	473524
59	rs7541875	G	A	G	A	0.0273972	0.0136	0.426069	0.4218	FALSE	FALSE	FALSE	ieu-b-102	1	190957589	0.0043	500199	0.00180098	Major depression || id:ieu-b-102	Major depression	Major depression || ||	TRUE	igd	NA	NA	NA	NA	NA	NA	NA	170756	329443	1	190957589	0.00484976	1.61e-08	602604	ebi-a-GCST90000514	Gastroesophageal reflux disease || id:ebi-a-GCST90000514	TRUE	reported	igd	2	TRUE	129080	473524
60	rs7600261	T	C	T	C	0.0338034	0.0256	0.306391	0.2994	FALSE	FALSE	FALSE	ieu-b-102	2	212634084	0.0047	500199	6.48e-08	Major depression || id:ieu-b-102	Major depression	Major depression || ||	TRUE	igd	TRUE	rs7600261	rs55769536	T	C	T	A	170756	329443	2	212622818	0.00522051	9.47e-11	602604	ebi-a-GCST90000514	Gastroesophageal reflux disease || id:ebi-a-GCST90000514	TRUE	reported	igd	2	TRUE	129080	473524
61	rs7612999	A	G	A	G	0.0305231	0.0052	0.245338	0.2466	FALSE	FALSE	FALSE	ieu-b-102	3	35678337	0.005	500199	0.2955	Major depression || id:ieu-b-102	Major depression	Major depression || ||	TRUE	igd	NA	NA	NA	NA	NA	NA	NA	170756	329443	3	35678337	0.00559546	4.9e-08	602604	ebi-a-GCST90000514	Gastroesophageal reflux disease || id:ebi-a-GCST90000514	TRUE	reported	igd	2	TRUE	129080	473524
62	rs761777	G	A	G	A	0.0345341	0.0202	0.254034	0.2539	FALSE	FALSE	FALSE	ieu-b-102	10	134938075	0.0051	500199	7.11e-05	Major depression || id:ieu-b-102	Major depression	Major depression || ||	TRUE	igd	NA	NA	NA	NA	NA	NA	NA	170756	329443	10	134938075	0.00554469	4.71e-10	602604	ebi-a-GCST90000514	Gastroesophageal reflux disease || id:ebi-a-GCST90000514	TRUE	reported	igd	2	TRUE	129080	473524
63	rs7675588	A	C	A	C	-0.0335228	-0.0155	0.794635	0.7939	FALSE	FALSE	FALSE	ieu-b-102	4	80734978	0.0053	500199	0.00351901	Major depression || id:ieu-b-102	Major depression	Major depression || ||	TRUE	igd	NA	NA	NA	NA	NA	NA	NA	170756	329443	4	80734978	0.00595438	1.8e-08	602604	ebi-a-GCST90000514	Gastroesophageal reflux disease || id:ebi-a-GCST90000514	TRUE	reported	igd	2	TRUE	129080	473524
64	rs7685686	G	A	G	A	-0.0279222	-0.0234	0.422353	0.4228	FALSE	FALSE	FALSE	ieu-b-102	4	3207142	0.0045	500199	2.07e-07	Major depression || id:ieu-b-102	Major depression	Major depression || ||	TRUE	igd	NA	NA	NA	NA	NA	NA	NA	170756	329443	4	3207142	0.00489191	1.14e-08	602604	ebi-a-GCST90000514	Gastroesophageal reflux disease || id:ebi-a-GCST90000514	TRUE	reported	igd	2	TRUE	129080	473524
65	rs773109	A	G	A	G	-0.0380572	-0.0045	0.335269	0.3324	FALSE	FALSE	FALSE	ieu-b-102	12	56374695	0.0046	500199	0.3237	Major depression || id:ieu-b-102	Major depression	Major depression || ||	TRUE	igd	NA	NA	NA	NA	NA	NA	NA	170756	329443	12	56374695	0.00510213	8.71e-14	602604	ebi-a-GCST90000514	Gastroesophageal reflux disease || id:ebi-a-GCST90000514	TRUE	reported	igd	2	TRUE	129080	473524
66	rs7942368	T	C	T	C	-0.0339683	-0.0105	0.214659	0.2193	FALSE	FALSE	FALSE	ieu-b-102	11	76465362	0.0053	500199	0.0470804	Major depression || id:ieu-b-102	Major depression	Major depression || ||	TRUE	igd	NA	NA	NA	NA	NA	NA	NA	170756	329443	11	76465362	0.00591917	9.54e-09	602604	ebi-a-GCST90000514	Gastroesophageal reflux disease || id:ebi-a-GCST90000514	TRUE	reported	igd	2	TRUE	129080	473524
68	rs903959	A	T	A	T	0.0291631	0.0013	0.399262	0.3939	FALSE	TRUE	FALSE	ieu-b-102	8	142630782	0.0044	500199	0.764901	Major depression || id:ieu-b-102	Major depression	Major depression || ||	TRUE	igd	NA	NA	NA	NA	NA	NA	NA	170756	329443	8	142630782	0.00491608	2.99e-09	602604	ebi-a-GCST90000514	Gastroesophageal reflux disease || id:ebi-a-GCST90000514	TRUE	reported	igd	2	TRUE	129080	473524
70	rs9373363	G	A	G	A	-0.0326836	-0.0229	0.253631	0.2538	FALSE	FALSE	FALSE	ieu-b-102	6	143150043	0.005	500199	4.03e-06	Major depression || id:ieu-b-102	Major depression	Major depression || ||	TRUE	igd	NA	NA	NA	NA	NA	NA	NA	170756	329443	6	143150043	0.00555966	4.13e-09	602604	ebi-a-GCST90000514	Gastroesophageal reflux disease || id:ebi-a-GCST90000514	TRUE	reported	igd	2	TRUE	129080	473524
71	rs9396740	A	G	A	G	-0.031493	-0.0227	0.248794	0.2527	FALSE	FALSE	FALSE	ieu-b-102	6	17023108	0.0049	500199	4.35e-06	Major depression || id:ieu-b-102	Major depression	Major depression || ||	TRUE	igd	NA	NA	NA	NA	NA	NA	NA	170756	329443	6	17023108	0.0055587	1.47e-08	602604	ebi-a-GCST90000514	Gastroesophageal reflux disease || id:ebi-a-GCST90000514	TRUE	reported	igd	2	TRUE	129080	473524
72	rs942065	A	G	A	G	0.0307384	0.0139	0.634045	0.6346	FALSE	FALSE	FALSE	ieu-b-102	14	94032065	0.0045	500199	0.00188999	Major depression || id:ieu-b-102	Major depression	Major depression || ||	TRUE	igd	NA	NA	NA	NA	NA	NA	NA	170756	329443	14	94032065	0.00500925	8.45e-10	602604	ebi-a-GCST90000514	Gastroesophageal reflux disease || id:ebi-a-GCST90000514	TRUE	reported	igd	2	TRUE	129080	473524
73	rs9517313	C	G	C	G	0.0331144	0.0213	0.383217	0.3807	FALSE	TRUE	FALSE	ieu-b-102	13	99109816	0.0044	500199	1.47e-06	Major depression || id:ieu-b-102	Major depression	Major depression || ||	TRUE	igd	TRUE	rs9517313	rs3783007	C	G	G	T	170756	329443	13	99105892	0.00494054	2.05e-11	602604	ebi-a-GCST90000514	Gastroesophageal reflux disease || id:ebi-a-GCST90000514	TRUE	reported	igd	2	TRUE	129080	473524
74	rs9529055	A	G	A	G	0.0266604	0.0171	0.475633	0.4784	FALSE	FALSE	FALSE	ieu-b-102	13	66957533	0.0043	500199	6.81e-05	Major depression || id:ieu-b-102	Major depression	Major depression || ||	TRUE	igd	NA	NA	NA	NA	NA	NA	NA	170756	329443	13	66957533	0.00481637	3.11e-08	602604	ebi-a-GCST90000514	Gastroesophageal reflux disease || id:ebi-a-GCST90000514	TRUE	reported	igd	2	TRUE	129080	473524
75	rs9542729	G	C	G	C	-0.0363194	-0.0325	0.20244	0.2016	FALSE	TRUE	FALSE	ieu-b-102	13	31833578	0.0054	500199	1.6e-09	Major depression || id:ieu-b-102	Major depression	Major depression || ||	TRUE	igd	NA	NA	NA	NA	NA	NA	NA	170756	329443	13	31833578	0.00599914	1.41e-09	602604	ebi-a-GCST90000514	Gastroesophageal reflux disease || id:ebi-a-GCST90000514	TRUE	reported	igd	2	TRUE	129080	473524
77	rs9615905	T	C	T	C	0.0275657	0.0106	0.458193	0.4491	FALSE	FALSE	FALSE	ieu-b-102	22	48875699	0.0044	500199	0.0154999	Major depression || id:ieu-b-102	Major depression	Major depression || ||	TRUE	igd	NA	NA	NA	NA	NA	NA	NA	170756	329443	22	48875699	0.0048378	1.21e-08	602604	ebi-a-GCST90000514	Gastroesophageal reflux disease || id:ebi-a-GCST90000514	TRUE	reported	igd	2	TRUE	129080	473524
78	rs9636202	A	G	A	G	-0.035044	-0.0178	0.26663	0.2679	FALSE	FALSE	FALSE	ieu-b-102	19	18449238	0.005	500199	0.000345398	Major depression || id:ieu-b-102	Major depression	Major depression || ||	TRUE	igd	NA	NA	NA	NA	NA	NA	NA	170756	329443	19	18449238	0.00547191	1.51e-10	602604	ebi-a-GCST90000514	Gastroesophageal reflux disease || id:ebi-a-GCST90000514	TRUE	reported	igd	2	TRUE	129080	473524
79	rs9940128	A	G	A	G	0.0332513	0.0088	0.421755	0.4258	FALSE	FALSE	FALSE	ieu-b-102	16	53800754	0.0043	500199	0.0424502	Major depression || id:ieu-b-102	Major depression	Major depression || ||	TRUE	igd	NA	NA	NA	NA	NA	NA	NA	170756	329443	16	53800754	0.00486305	8.06e-12	602604	ebi-a-GCST90000514	Gastroesophageal reflux disease || id:ebi-a-GCST90000514	TRUE	reported	igd	2	TRUE	129080	473524

## Sheet: GERD_ieu-a-1187
	SNP	effect_allele.exposure	other_allele.exposure	effect_allele.outcome	other_allele.outcome	beta.exposure	beta.outcome	eaf.exposure	eaf.outcome	remove	palindromic	ambiguous	id.outcome	chr	pos	se.outcome	samplesize.outcome	pval.outcome	outcome	originalname.outcome	outcome.deprecated	mr_keep.outcome	data_source.outcome	proxy.outcome	target_snp.outcome	proxy_snp.outcome	target_a1.outcome	target_a2.outcome	proxy_a1.outcome	proxy_a2.outcome	chr.exposure	pos.exposure	se.exposure	pval.exposure	samplesize.exposure	id.exposure	exposure	mr_keep.exposure	pval_origin.exposure	data_source.exposure	action	mr_keep	ncase.exposure	ncontrol.exposure	ncase.outcome	ncontrol.outcome
1	rs1021363	G	A	G	A	-0.031217	-0.0285972	0.641992	NA	FALSE	FALSE	FALSE	ieu-a-1187	10	106610839	0.005	480359	1.18e-08	Major Depressive Disorder || id:ieu-a-1187	Major Depressive Disorder	Major Depressive Disorder || ||	TRUE	igd	NA	NA	NA	NA	NA	NA	NA	10	106610839	0.00502204	5.1e-10	602604	ebi-a-GCST90000514	Gastroesophageal reflux disease || id:ebi-a-GCST90000514	TRUE	reported	igd	2	TRUE	129080	473524	135458	344901
2	rs12204714	T	C	T	C	-0.028817	-0.0260976	0.632223	NA	FALSE	FALSE	FALSE	ieu-a-1187	6	152237618	0.0052	480359	4.19e-07	Major Depressive Disorder || id:ieu-a-1187	Major Depressive Disorder	Major Depressive Disorder || ||	TRUE	igd	TRUE	rs12204714	rs4870062	C	T	G	T	6	152235339	0.00499422	7.92e-09	602604	ebi-a-GCST90000514	Gastroesophageal reflux disease || id:ebi-a-GCST90000514	TRUE	reported	igd	2	TRUE	129080	473524	135458	344901
3	rs12967855	G	A	G	A	-0.0365451	-0.0235962	0.670435	NA	FALSE	FALSE	FALSE	ieu-a-1187	18	35155910	0.0051	480359	3.74e-06	Major Depressive Disorder || id:ieu-a-1187	Major Depressive Disorder	Major Depressive Disorder || ||	TRUE	igd	TRUE	rs12967855	rs4799949	A	G	C	T	18	35138245	0.00513354	1.09e-12	602604	ebi-a-GCST90000514	Gastroesophageal reflux disease || id:ebi-a-GCST90000514	TRUE	reported	igd	2	TRUE	129080	473524	135458	344901
4	rs2043539	A	G	A	G	0.0272058	0.0274984	0.41866	NA	FALSE	FALSE	FALSE	ieu-a-1187	7	12264871	0.0049	480359	2.55e-08	Major Depressive Disorder || id:ieu-a-1187	Major Depressive Disorder	Major Depressive Disorder || ||	TRUE	igd	TRUE	rs2043539	rs10950398	A	G	A	G	7	12253880	0.00486485	2.24e-08	602604	ebi-a-GCST90000514	Gastroesophageal reflux disease || id:ebi-a-GCST90000514	TRUE	reported	igd	2	TRUE	129080	473524	135458	344901
5	rs3793577	G	A	G	A	0.0270309	0.0208049	0.538279	NA	FALSE	FALSE	FALSE	ieu-a-1187	9	23737627	0.0048	480359	1.64e-05	Major Depressive Disorder || id:ieu-a-1187	Major Depressive Disorder	Major Depressive Disorder || ||	TRUE	igd	NA	NA	NA	NA	NA	NA	NA	9	23737627	0.00484976	2.49e-08	602604	ebi-a-GCST90000514	Gastroesophageal reflux disease || id:ebi-a-GCST90000514	TRUE	reported	igd	2	TRUE	129080	473524	135458	344901
6	rs6711584	A	G	A	G	0.0322545	0.0124028	0.452019	NA	FALSE	FALSE	FALSE	ieu-a-1187	2	104430586	0.0048	480359	0.01041	Major Depressive Disorder || id:ieu-a-1187	Major Depressive Disorder	Major Depressive Disorder || ||	TRUE	igd	TRUE	rs6711584	rs952031	G	A	C	T	2	104421692	0.00483974	2.66e-11	602604	ebi-a-GCST90000514	Gastroesophageal reflux disease || id:ebi-a-GCST90000514	TRUE	reported	igd	2	TRUE	129080	473524	135458	344901
7	rs9396740	A	G	A	G	-0.031493	-0.0189993	0.248794	NA	FALSE	FALSE	FALSE	ieu-a-1187	6	17028673	0.0055	480359	0.000573297	Major Depressive Disorder || id:ieu-a-1187	Major Depressive Disorder	Major Depressive Disorder || ||	TRUE	igd	TRUE	rs9396740	rs4980365	A	G	T	G	6	17023108	0.0055587	1.47e-08	602604	ebi-a-GCST90000514	Gastroesophageal reflux disease || id:ebi-a-GCST90000514	TRUE	reported	igd	2	TRUE	129080	473524	135458	344901
9	rs9940128	A	G	A	G	0.0332513	0.0152038	0.421755	NA	FALSE	FALSE	FALSE	ieu-a-1187	16	53825905	0.0049	480359	0.00199402	Major Depressive Disorder || id:ieu-a-1187	Major Depressive Disorder	Major Depressive Disorder || ||	TRUE	igd	TRUE	rs9940128	rs56137030	A	G	A	G	16	53800754	0.00486305	8.06e-12	602604	ebi-a-GCST90000514	Gastroesophageal reflux disease || id:ebi-a-GCST90000514	TRUE	reported	igd	2	TRUE	129080	473524	135458	344901

## Sheet: ieu-a-1187_GERD
	SNP	effect_allele.exposure	other_allele.exposure	effect_allele.outcome	other_allele.outcome	beta.exposure	beta.outcome	eaf.exposure	eaf.outcome	remove	palindromic	ambiguous	id.outcome	chr	pos	se.outcome	samplesize.outcome	pval.outcome	outcome	originalname.outcome	outcome.deprecated	mr_keep.outcome	data_source.outcome	proxy.outcome	target_snp.outcome	proxy_snp.outcome	target_a1.outcome	target_a2.outcome	proxy_a1.outcome	proxy_a2.outcome	pval.exposure	chr.exposure	samplesize.exposure	se.exposure	pos.exposure	id.exposure	exposure	mr_keep.exposure	pval_origin.exposure	data_source.exposure	action	mr_keep	ncase.exposure	ncontrol.exposure	ncase.outcome	ncontrol.outcome
1	rs10149470	G	A	G	A	0.0289964	0.00349764	NA	0.514241	FALSE	FALSE	FALSE	ebi-a-GCST90000514	14	104017953	0.00481766	602604	0.467836	Gastroesophageal reflux disease || id:ebi-a-GCST90000514	Gastroesophageal reflux disease	Gastroesophageal reflux disease || ||	TRUE	igd	NA	NA	NA	NA	NA	NA	NA	3.05e-09	14	480359	0.0049	104017953	ieu-a-1187	Major Depressive Disorder || id:ieu-a-1187	TRUE	reported	igd	2	TRUE	135458	344901	129080	473524
2	rs10950398	A	G	A	G	0.0274984	0.0265921	NA	0.418294	FALSE	FALSE	FALSE	ebi-a-GCST90000514	7	12267256	0.00486014	602604	4.46e-08	Gastroesophageal reflux disease || id:ebi-a-GCST90000514	Gastroesophageal reflux disease	Gastroesophageal reflux disease || ||	TRUE	igd	TRUE	rs10950398	rs4721058	A	G	T	C	2.55e-08	7	480359	0.0049	12264871	ieu-a-1187	Major Depressive Disorder || id:ieu-a-1187	TRUE	reported	igd	2	TRUE	135458	344901	129080	473524
3	rs10959913	G	T	G	T	-0.0333961	-0.0242219	NA	0.25832	FALSE	FALSE	FALSE	ebi-a-GCST90000514	9	11607188	0.00549692	602604	1.05e-05	Gastroesophageal reflux disease || id:ebi-a-GCST90000514	Gastroesophageal reflux disease	Gastroesophageal reflux disease || ||	TRUE	igd	TRUE	rs10959913	rs10809535	G	T	C	G	5.06e-09	9	480359	0.0057	11544964	ieu-a-1187	Major Depressive Disorder || id:ieu-a-1187	TRUE	reported	igd	2	TRUE	135458	344901	129080	473524
4	rs11135349	C	A	C	A	0.0293979	0.0057543	NA	0.537584	FALSE	FALSE	FALSE	ebi-a-GCST90000514	5	164585949	0.00482638	602604	0.233159	Gastroesophageal reflux disease || id:ebi-a-GCST90000514	Gastroesophageal reflux disease	Gastroesophageal reflux disease || ||	TRUE	igd	TRUE	rs11135349	rs6556810	A	C	C	T	1.09e-09	5	480359	0.0048	164523472	ieu-a-1187	Major Depressive Disorder || id:ieu-a-1187	TRUE	reported	igd	2	TRUE	135458	344901	129080	473524
5	rs11643192	A	C	A	C	0.0270021	0.00112624	NA	0.387025	FALSE	FALSE	FALSE	ebi-a-GCST90000514	16	72214276	0.00493969	602604	0.819648	Gastroesophageal reflux disease || id:ebi-a-GCST90000514	Gastroesophageal reflux disease	Gastroesophageal reflux disease || ||	TRUE	igd	NA	NA	NA	NA	NA	NA	NA	3.36e-08	16	480359	0.0049	72214276	ieu-a-1187	Major Depressive Disorder || id:ieu-a-1187	TRUE	reported	igd	2	TRUE	135458	344901	129080	473524
6	rs11663393	A	G	A	G	0.0278	0.0252265	NA	0.461775	FALSE	FALSE	FALSE	ebi-a-GCST90000514	18	50620708	0.00483034	602604	1.77e-07	Gastroesophageal reflux disease || id:ebi-a-GCST90000514	Gastroesophageal reflux disease	Gastroesophageal reflux disease || ||	TRUE	igd	TRUE	rs11663393	rs4459619	A	G	C	T	1.65e-08	18	480359	0.0049	50614732	ieu-a-1187	Major Depressive Disorder || id:ieu-a-1187	TRUE	reported	igd	2	TRUE	135458	344901	129080	473524
7	rs11682175	C	T	C	T	0.0281012	-0.00226355	NA	0.472364	FALSE	FALSE	FALSE	ebi-a-GCST90000514	2	57987593	0.00482155	602604	0.638738	Gastroesophageal reflux disease || id:ebi-a-GCST90000514	Gastroesophageal reflux disease	Gastroesophageal reflux disease || ||	TRUE	igd	NA	NA	NA	NA	NA	NA	NA	4.68e-09	2	480359	0.0048	57987593	ieu-a-1187	Major Depressive Disorder || id:ieu-a-1187	TRUE	reported	igd	2	TRUE	135458	344901	129080	473524
8	rs1226412	T	C	T	C	0.0332026	0.00472565	NA	0.796932	FALSE	FALSE	FALSE	ebi-a-GCST90000514	2	157128755	0.00597384	602604	0.42891	Gastroesophageal reflux disease || id:ebi-a-GCST90000514	Gastroesophageal reflux disease	Gastroesophageal reflux disease || ||	TRUE	igd	TRUE	rs1226412	rs1919159	C	T	A	G	2.38e-08	2	480359	0.0059	157111313	ieu-a-1187	Major Depressive Disorder || id:ieu-a-1187	TRUE	reported	igd	2	TRUE	135458	344901	129080	473524
9	rs12552	G	A	G	A	-0.0428966	-0.0124959	NA	0.564346	FALSE	FALSE	FALSE	ebi-a-GCST90000514	13	53625781	0.00487025	602604	0.0102951	Gastroesophageal reflux disease || id:ebi-a-GCST90000514	Gastroesophageal reflux disease	Gastroesophageal reflux disease || ||	TRUE	igd	NA	NA	NA	NA	NA	NA	NA	6.07e-19	13	480359	0.0048	53625781	ieu-a-1187	Major Depressive Disorder || id:ieu-a-1187	TRUE	reported	igd	2	TRUE	135458	344901	129080	473524
11	rs12958048	G	A	G	A	-0.0338022	-0.0227505	NA	0.696078	FALSE	FALSE	FALSE	ebi-a-GCST90000514	18	53123172	0.00523412	602604	1.38e-05	Gastroesophageal reflux disease || id:ebi-a-GCST90000514	Gastroesophageal reflux disease	Gastroesophageal reflux disease || ||	TRUE	igd	TRUE	rs12958048	rs732779	A	G	G	A	3.61e-11	18	480359	0.0051	53101598	ieu-a-1187	Major Depressive Disorder || id:ieu-a-1187	TRUE	reported	igd	2	TRUE	135458	344901	129080	473524
12	rs1354115	A	C	A	C	0.0275957	0.0130149	NA	0.63038	FALSE	FALSE	FALSE	ebi-a-GCST90000514	9	2983774	0.00499348	602604	0.00915061	Gastroesophageal reflux disease || id:ebi-a-GCST90000514	Gastroesophageal reflux disease	Gastroesophageal reflux disease || ||	TRUE	igd	NA	NA	NA	NA	NA	NA	NA	2.37e-08	9	480359	0.0049	2983774	ieu-a-1187	Major Depressive Disorder || id:ieu-a-1187	TRUE	reported	igd	2	TRUE	135458	344901	129080	473524
14	rs1432639	A	C	A	C	0.0389995	0.0200701	NA	0.594655	FALSE	FALSE	FALSE	ebi-a-GCST90000514	1	72838406	0.00489808	602604	4.18e-05	Gastroesophageal reflux disease || id:ebi-a-GCST90000514	Gastroesophageal reflux disease	Gastroesophageal reflux disease || ||	TRUE	igd	TRUE	rs1432639	rs10789336	C	A	G	A	4.55e-15	1	480359	0.005	72813218	ieu-a-1187	Major Depressive Disorder || id:ieu-a-1187	TRUE	reported	igd	2	TRUE	135458	344901	129080	473524
15	rs159963	A	C	A	C	-0.0270013	-0.0128992	NA	0.589525	FALSE	FALSE	FALSE	ebi-a-GCST90000514	1	8505058	0.00490792	602604	0.00858302	Gastroesophageal reflux disease || id:ebi-a-GCST90000514	Gastroesophageal reflux disease	Gastroesophageal reflux disease || ||	TRUE	igd	TRUE	rs159963	rs301816	C	A	G	A	3.19e-08	1	480359	0.0049	8504421	ieu-a-1187	Major Depressive Disorder || id:ieu-a-1187	TRUE	reported	igd	2	TRUE	135458	344901	129080	473524
16	rs2005864	T	C	T	C	0.0281987	0.0102332	NA	0.388873	FALSE	FALSE	FALSE	ebi-a-GCST90000514	14	75378185	0.00493754	602604	0.0382155	Gastroesophageal reflux disease || id:ebi-a-GCST90000514	Gastroesophageal reflux disease	Gastroesophageal reflux disease || ||	TRUE	igd	TRUE	rs2005864	rs3213716	T	C	A	G	6.73e-09	14	480359	0.0049	75377692	ieu-a-1187	Major Depressive Disorder || id:ieu-a-1187	TRUE	reported	igd	2	TRUE	135458	344901	129080	473524
17	rs2389016	T	C	T	C	0.0305001	0.0266048	NA	0.295088	FALSE	FALSE	FALSE	ebi-a-GCST90000514	1	80799329	0.00526539	602604	4.35e-07	Gastroesophageal reflux disease || id:ebi-a-GCST90000514	Gastroesophageal reflux disease	Gastroesophageal reflux disease || ||	TRUE	igd	NA	NA	NA	NA	NA	NA	NA	1.02e-08	1	480359	0.0053	80799329	ieu-a-1187	Major Depressive Disorder || id:ieu-a-1187	TRUE	reported	igd	2	TRUE	135458	344901	129080	473524
18	rs247910	G	A	G	A	0.031501	-0.0015712	NA	0.457167	FALSE	FALSE	FALSE	ebi-a-GCST90000514	5	87740893	0.00482708	602604	0.744804	Gastroesophageal reflux disease || id:ebi-a-GCST90000514	Gastroesophageal reflux disease	Gastroesophageal reflux disease || ||	TRUE	igd	TRUE	rs247910	rs7722095	G	A	C	T	1.07e-10	5	480359	0.0049	87630769	ieu-a-1187	Major Depressive Disorder || id:ieu-a-1187	TRUE	reported	igd	2	TRUE	135458	344901	129080	473524
20	rs4074723	C	A	C	A	0.0270013	0.00296653	NA	0.584882	FALSE	FALSE	FALSE	ebi-a-GCST90000514	12	23949888	0.00488857	602604	0.543965	Gastroesophageal reflux disease || id:ebi-a-GCST90000514	Gastroesophageal reflux disease	Gastroesophageal reflux disease || ||	TRUE	igd	TRUE	rs4074723	rs4346059	A	C	C	T	3.12e-08	12	480359	0.0049	23947737	ieu-a-1187	Major Depressive Disorder || id:ieu-a-1187	TRUE	reported	igd	2	TRUE	135458	344901	129080	473524
21	rs4904738	C	T	C	T	0.0289037	0.021634	NA	0.427715	FALSE	FALSE	FALSE	ebi-a-GCST90000514	14	42179732	0.00487946	602604	9.26e-06	Gastroesophageal reflux disease || id:ebi-a-GCST90000514	Gastroesophageal reflux disease	Gastroesophageal reflux disease || ||	TRUE	igd	NA	NA	NA	NA	NA	NA	NA	2.57e-09	14	480359	0.0049	42179732	ieu-a-1187	Major Depressive Disorder || id:ieu-a-1187	TRUE	reported	igd	2	TRUE	135458	344901	129080	473524
24	rs6905391	A	G	A	G	-0.0442968	-0.0280517	NA	0.163581	FALSE	FALSE	FALSE	ebi-a-GCST90000514	6	28268452	0.00650524	602604	1.62e-05	Gastroesophageal reflux disease || id:ebi-a-GCST90000514	Gastroesophageal reflux disease	Gastroesophageal reflux disease || ||	TRUE	igd	TRUE	rs6905391	rs1936365	A	G	C	G	1.35e-10	6	480359	0.0069	28262686	ieu-a-1187	Major Depressive Disorder || id:ieu-a-1187	TRUE	reported	igd	2	TRUE	135458	344901	129080	473524
26	rs7430565	A	G	A	G	-0.0288008	-0.00398564	NA	0.584471	FALSE	FALSE	FALSE	ebi-a-GCST90000514	3	158107180	0.00488252	602604	0.414324	Gastroesophageal reflux disease || id:ebi-a-GCST90000514	Gastroesophageal reflux disease	Gastroesophageal reflux disease || ||	TRUE	igd	NA	NA	NA	NA	NA	NA	NA	2.87e-09	3	480359	0.0048	158107180	ieu-a-1187	Major Depressive Disorder || id:ieu-a-1187	TRUE	reported	igd	2	TRUE	135458	344901	129080	473524
27	rs7856424	T	C	T	C	-0.0306035	-0.0191941	NA	0.2837	FALSE	FALSE	FALSE	ebi-a-GCST90000514	9	119733595	0.00534157	602604	0.000326468	Gastroesophageal reflux disease || id:ebi-a-GCST90000514	Gastroesophageal reflux disease	Gastroesophageal reflux disease || ||	TRUE	igd	NA	NA	NA	NA	NA	NA	NA	8.48e-09	9	480359	0.0053	119733595	ieu-a-1187	Major Depressive Disorder || id:ieu-a-1187	TRUE	reported	igd	2	TRUE	135458	344901	129080	473524
28	rs8025231	C	A	C	A	0.0338981	0.0230699	NA	0.474138	FALSE	FALSE	FALSE	ebi-a-GCST90000514	15	37675583	0.0048133	602604	1.64e-06	Gastroesophageal reflux disease || id:ebi-a-GCST90000514	Gastroesophageal reflux disease	Gastroesophageal reflux disease || ||	TRUE	igd	TRUE	rs8025231	rs603165	C	A	T	C	2.36e-12	15	480359	0.0048	37648402	ieu-a-1187	Major Depressive Disorder || id:ieu-a-1187	TRUE	reported	igd	2	TRUE	135458	344901	129080	473524
29	rs915057	G	A	G	A	0.0299954	2.66e-05	NA	0.566391	FALSE	FALSE	FALSE	ebi-a-GCST90000514	14	64686207	0.00487754	602604	0.995652	Gastroesophageal reflux disease || id:ebi-a-GCST90000514	Gastroesophageal reflux disease	Gastroesophageal reflux disease || ||	TRUE	igd	NA	NA	NA	NA	NA	NA	NA	7.61e-10	14	480359	0.0049	64686207	ieu-a-1187	Major Depressive Disorder || id:ieu-a-1187	TRUE	reported	igd	2	TRUE	135458	344901	129080	473524
30	rs9427672	G	A	G	A	0.0320997	0.000772039	NA	0.792668	FALSE	FALSE	FALSE	ebi-a-GCST90000514	1	197781198	0.00592914	602604	0.8964	Gastroesophageal reflux disease || id:ebi-a-GCST90000514	Gastroesophageal reflux disease	Gastroesophageal reflux disease || ||	TRUE	igd	TRUE	rs9427672	rs12134279	A	G	T	C	3.12e-08	1	480359	0.0058	197754741	ieu-a-1187	Major Depressive Disorder || id:ieu-a-1187	TRUE	reported	igd	2	TRUE	135458	344901	129080	473524

## Sheet: ieu-b-102_GERD
	SNP	effect_allele.exposure	other_allele.exposure	effect_allele.outcome	other_allele.outcome	beta.exposure	beta.outcome	eaf.exposure	eaf.outcome	remove	palindromic	ambiguous	id.outcome	chr	pos	se.outcome	samplesize.outcome	pval.outcome	outcome	originalname.outcome	outcome.deprecated	mr_keep.outcome	data_source.outcome	proxy.outcome	target_snp.outcome	proxy_snp.outcome	target_a1.outcome	target_a2.outcome	proxy_a1.outcome	proxy_a2.outcome	chr.exposure	pos.exposure	se.exposure	pval.exposure	samplesize.exposure	id.exposure	exposure	mr_keep.exposure	pval_origin.exposure	data_source.exposure	ncase.exposure	ncontrol.exposure	action	mr_keep	ncase.outcome	ncontrol.outcome
1	rs1021363	G	A	G	A	-0.03	-0.031217	0.6434	0.641992	FALSE	FALSE	FALSE	ebi-a-GCST90000514	10	106610839	0.00502204	602604	5.1e-10	Gastroesophageal reflux disease || id:ebi-a-GCST90000514	Gastroesophageal reflux disease	Gastroesophageal reflux disease || ||	TRUE	igd	NA	NA	NA	NA	NA	NA	NA	10	106610839	0.0045	2.29e-11	500199	ieu-b-102	Major depression || id:ieu-b-102	TRUE	reported	igd	170756	329443	2	TRUE	129080	473524
2	rs10235664	C	T	C	T	-0.027	-0.0380692	0.2529	0.242093	FALSE	FALSE	FALSE	ebi-a-GCST90000514	7	2086960	0.0056179	602604	1.23e-11	Gastroesophageal reflux disease || id:ebi-a-GCST90000514	Gastroesophageal reflux disease	Gastroesophageal reflux disease || ||	TRUE	igd	TRUE	rs10235664	rs10276536	C	T	T	C	7	2086814	0.0049	4.68e-08	500199	ieu-b-102	Major depression || id:ieu-b-102	TRUE	reported	igd	170756	329443	2	TRUE	129080	473524
3	rs10913112	T	C	T	C	-0.0262	-0.01513	0.378	0.376985	FALSE	FALSE	FALSE	ebi-a-GCST90000514	1	175913828	0.00497142	602604	0.00233921	Gastroesophageal reflux disease || id:ebi-a-GCST90000514	Gastroesophageal reflux disease	Gastroesophageal reflux disease || ||	TRUE	igd	NA	NA	NA	NA	NA	NA	NA	1	175913828	0.0045	4.53e-09	500199	ieu-b-102	Major depression || id:ieu-b-102	TRUE	reported	igd	170756	329443	2	TRUE	129080	473524
4	rs12919291	C	G	C	G	0.0327	0.00976046	0.1884	0.174817	FALSE	TRUE	FALSE	ebi-a-GCST90000514	16	13804770	0.00633846	602604	0.12359	Gastroesophageal reflux disease || id:ebi-a-GCST90000514	Gastroesophageal reflux disease	Gastroesophageal reflux disease || ||	TRUE	igd	TRUE	rs12919291	rs16962725	C	G	T	A	16	13800430	0.0055	3.09e-09	500199	ieu-b-102	Major depression || id:ieu-b-102	TRUE	reported	igd	170756	329443	2	TRUE	129080	473524
5	rs12967143	C	G	C	G	-0.0345	-0.0214561	0.7012	0.702081	FALSE	TRUE	FALSE	ebi-a-GCST90000514	18	53099012	0.00527889	602604	4.81e-05	Gastroesophageal reflux disease || id:ebi-a-GCST90000514	Gastroesophageal reflux disease	Gastroesophageal reflux disease || ||	TRUE	igd	NA	NA	NA	NA	NA	NA	NA	18	53099012	0.0047	2.53e-13	500199	ieu-b-102	Major depression || id:ieu-b-102	TRUE	reported	igd	170756	329443	2	TRUE	129080	473524
6	rs13037326	T	C	T	C	0.031	0.0247306	0.2597	0.258265	FALSE	FALSE	FALSE	ebi-a-GCST90000514	20	44692598	0.00549401	602604	6.75e-06	Gastroesophageal reflux disease || id:ebi-a-GCST90000514	Gastroesophageal reflux disease	Gastroesophageal reflux disease || ||	TRUE	igd	NA	NA	NA	NA	NA	NA	NA	20	44692598	0.0049	2.4e-10	500199	ieu-b-102	Major depression || id:ieu-b-102	TRUE	reported	igd	170756	329443	2	TRUE	129080	473524
7	rs150346963	T	C	T	C	0.0283	0.0139078	0.4118	0.410358	FALSE	FALSE	FALSE	ebi-a-GCST90000514	7	117628555	0.00489936	602604	0.00452981	Gastroesophageal reflux disease || id:ebi-a-GCST90000514	Gastroesophageal reflux disease	Gastroesophageal reflux disease || ||	TRUE	igd	TRUE	rs150346963	rs10282032	T	C	T	C	7	117625599	0.0044	1.16e-10	500199	ieu-b-102	Major depression || id:ieu-b-102	TRUE	reported	igd	170756	329443	2	TRUE	129080	473524
8	rs17641524	T	C	T	C	-0.03	-0.0011674	0.2101	0.211522	FALSE	FALSE	FALSE	ebi-a-GCST90000514	1	197743506	0.00589294	602604	0.842966	Gastroesophageal reflux disease || id:ebi-a-GCST90000514	Gastroesophageal reflux disease	Gastroesophageal reflux disease || ||	TRUE	igd	TRUE	rs17641524	rs1539414	T	C	A	G	1	197704717	0.0053	1.5e-08	500199	ieu-b-102	Major depression || id:ieu-b-102	TRUE	reported	igd	170756	329443	2	TRUE	129080	473524
9	rs1931388	G	A	G	A	-0.0295	-0.0193983	0.4042	0.404637	FALSE	FALSE	FALSE	ebi-a-GCST90000514	9	11203149	0.00491254	602604	7.86e-05	Gastroesophageal reflux disease || id:ebi-a-GCST90000514	Gastroesophageal reflux disease	Gastroesophageal reflux disease || ||	TRUE	igd	NA	NA	NA	NA	NA	NA	NA	9	11203149	0.0044	1.68e-11	500199	ieu-b-102	Major depression || id:ieu-b-102	TRUE	reported	igd	170756	329443	2	TRUE	129080	473524
10	rs1950829	G	A	G	A	-0.0297	-0.0206827	0.5173	0.520534	FALSE	FALSE	FALSE	ebi-a-GCST90000514	14	42097937	0.00481795	602604	1.76e-05	Gastroesophageal reflux disease || id:ebi-a-GCST90000514	Gastroesophageal reflux disease	Gastroesophageal reflux disease || ||	TRUE	igd	NA	NA	NA	NA	NA	NA	NA	14	42097937	0.0043	4.74e-12	500199	ieu-b-102	Major depression || id:ieu-b-102	TRUE	reported	igd	170756	329443	2	TRUE	129080	473524
11	rs2111592	A	G	A	G	0.0263	0.0163736	0.3141	0.311147	FALSE	FALSE	FALSE	ebi-a-GCST90000514	2	208049581	0.00518751	602604	0.00159761	Gastroesophageal reflux disease || id:ebi-a-GCST90000514	Gastroesophageal reflux disease	Gastroesophageal reflux disease || ||	TRUE	igd	NA	NA	NA	NA	NA	NA	NA	2	208049581	0.0046	1.35e-08	500199	ieu-b-102	Major depression || id:ieu-b-102	TRUE	reported	igd	170756	329443	2	TRUE	129080	473524
12	rs2214123	G	A	G	A	-0.0261	-0.0209791	0.6466	0.647868	FALSE	FALSE	FALSE	ebi-a-GCST90000514	6	67000001	0.00506152	602604	3.4e-05	Gastroesophageal reflux disease || id:ebi-a-GCST90000514	Gastroesophageal reflux disease	Gastroesophageal reflux disease || ||	TRUE	igd	NA	NA	NA	NA	NA	NA	NA	6	67000001	0.0045	8.56e-09	500199	ieu-b-102	Major depression || id:ieu-b-102	TRUE	reported	igd	170756	329443	2	TRUE	129080	473524
13	rs2232423	G	A	G	A	-0.062	-0.050653	0.1056	0.116502	FALSE	FALSE	FALSE	ebi-a-GCST90000514	6	28366151	0.00749236	602604	1.37e-11	Gastroesophageal reflux disease || id:ebi-a-GCST90000514	Gastroesophageal reflux disease	Gastroesophageal reflux disease || ||	TRUE	igd	NA	NA	NA	NA	NA	NA	NA	6	28366151	0.007	1.14e-18	500199	ieu-b-102	Major depression || id:ieu-b-102	TRUE	reported	igd	170756	329443	2	TRUE	129080	473524
14	rs2418449	C	T	C	T	-0.0281	-0.0208598	0.281	0.28016	FALSE	FALSE	FALSE	ebi-a-GCST90000514	9	119731359	0.00535756	602604	9.88e-05	Gastroesophageal reflux disease || id:ebi-a-GCST90000514	Gastroesophageal reflux disease	Gastroesophageal reflux disease || ||	TRUE	igd	NA	NA	NA	NA	NA	NA	NA	9	119731359	0.0048	4.25e-09	500199	ieu-b-102	Major depression || id:ieu-b-102	TRUE	reported	igd	170756	329443	2	TRUE	129080	473524
16	rs2522831	C	T	C	T	0.024	0.0199759	0.4739	0.475838	FALSE	FALSE	FALSE	ebi-a-GCST90000514	7	82448100	0.00481567	602604	3.35e-05	Gastroesophageal reflux disease || id:ebi-a-GCST90000514	Gastroesophageal reflux disease	Gastroesophageal reflux disease || ||	TRUE	igd	NA	NA	NA	NA	NA	NA	NA	7	82448100	0.0043	2.11e-08	500199	ieu-b-102	Major depression || id:ieu-b-102	TRUE	reported	igd	170756	329443	2	TRUE	129080	473524
17	rs2568958	A	G	A	G	0.0382	0.0207918	0.6042	0.599798	FALSE	FALSE	FALSE	ebi-a-GCST90000514	1	72765116	0.00490326	602604	2.23e-05	Gastroesophageal reflux disease || id:ebi-a-GCST90000514	Gastroesophageal reflux disease	Gastroesophageal reflux disease || ||	TRUE	igd	NA	NA	NA	NA	NA	NA	NA	1	72765116	0.0044	2.9e-18	500199	ieu-b-102	Major depression || id:ieu-b-102	TRUE	reported	igd	170756	329443	2	TRUE	129080	473524
19	rs30266	A	G	A	G	0.0366	0.0315662	0.3271	0.325424	FALSE	FALSE	FALSE	ebi-a-GCST90000514	5	104075130	0.00513138	602604	7.67e-10	Gastroesophageal reflux disease || id:ebi-a-GCST90000514	Gastroesophageal reflux disease	Gastroesophageal reflux disease || ||	TRUE	igd	TRUE	rs30266	rs6421926	A	G	T	C	5	103972357	0.0046	1.43e-15	500199	ieu-b-102	Major depression || id:ieu-b-102	TRUE	reported	igd	170756	329443	2	TRUE	129080	473524
20	rs354155	C	G	C	G	-0.0449	-0.0154467	0.0923	0.088934	FALSE	TRUE	FALSE	ebi-a-GCST90000514	1	49675276	0.00845663	602604	0.0677642	Gastroesophageal reflux disease || id:ebi-a-GCST90000514	Gastroesophageal reflux disease	Gastroesophageal reflux disease || ||	TRUE	igd	NA	NA	NA	NA	NA	NA	NA	1	49675276	0.0075	1.75e-09	500199	ieu-b-102	Major depression || id:ieu-b-102	TRUE	reported	igd	170756	329443	2	TRUE	129080	473524
21	rs3807865	A	G	A	G	0.031	0.02661	0.4105	0.412297	FALSE	FALSE	FALSE	ebi-a-GCST90000514	7	12250402	0.0048855	602604	5.13e-08	Gastroesophageal reflux disease || id:ebi-a-GCST90000514	Gastroesophageal reflux disease	Gastroesophageal reflux disease || ||	TRUE	igd	NA	NA	NA	NA	NA	NA	NA	7	12250402	0.0044	1.09e-12	500199	ieu-b-102	Major depression || id:ieu-b-102	TRUE	reported	igd	170756	329443	2	TRUE	129080	473524
22	rs4141983	C	T	C	T	-0.0264	-0.0100231	0.326	0.327037	FALSE	FALSE	FALSE	ebi-a-GCST90000514	1	18122009	0.00513712	602604	0.0510446	Gastroesophageal reflux disease || id:ebi-a-GCST90000514	Gastroesophageal reflux disease	Gastroesophageal reflux disease || ||	TRUE	igd	NA	NA	NA	NA	NA	NA	NA	1	18122009	0.0046	9.69e-09	500199	ieu-b-102	Major depression || id:ieu-b-102	TRUE	reported	igd	170756	329443	2	TRUE	129080	473524
23	rs4497414	C	T	C	T	0.0291	0.0233094	0.44	0.409619	FALSE	FALSE	FALSE	ebi-a-GCST90000514	11	88757597	0.0049224	602604	2.19e-06	Gastroesophageal reflux disease || id:ebi-a-GCST90000514	Gastroesophageal reflux disease	Gastroesophageal reflux disease || ||	TRUE	igd	TRUE	rs4497414	rs10430814	C	T	T	C	11	88756779	0.0044	2.93e-11	500199	ieu-b-102	Major depression || id:ieu-b-102	TRUE	reported	igd	170756	329443	2	TRUE	129080	473524
25	rs4799949	T	C	T	C	-0.0292	-0.0355231	0.6684	0.662446	FALSE	FALSE	FALSE	ebi-a-GCST90000514	18	35160655	0.0050957	602604	3.14e-12	Gastroesophageal reflux disease || id:ebi-a-GCST90000514	Gastroesophageal reflux disease	Gastroesophageal reflux disease || ||	TRUE	igd	TRUE	rs4799949	rs12954661	C	T	C	T	18	35155910	0.0046	1.4e-10	500199	ieu-b-102	Major depression || id:ieu-b-102	TRUE	reported	igd	170756	329443	2	TRUE	129080	473524
26	rs4936276	C	G	C	G	0.0278	0.0246078	0.622	0.621096	FALSE	TRUE	FALSE	ebi-a-GCST90000514	11	113365141	0.00495146	602604	6.7e-07	Gastroesophageal reflux disease || id:ebi-a-GCST90000514	Gastroesophageal reflux disease	Gastroesophageal reflux disease || ||	TRUE	igd	NA	NA	NA	NA	NA	NA	NA	11	113365141	0.0044	3.57e-10	500199	ieu-b-102	Major depression || id:ieu-b-102	TRUE	reported	igd	170756	329443	2	TRUE	129080	473524
27	rs59283172	A	G	A	G	-0.039	-0.0336142	0.1081	0.109694	FALSE	FALSE	FALSE	ebi-a-GCST90000514	9	25263760	0.00771374	602604	1.31e-05	Gastroesophageal reflux disease || id:ebi-a-GCST90000514	Gastroesophageal reflux disease	Gastroesophageal reflux disease || ||	TRUE	igd	TRUE	rs59283172	rs1625700	A	G	T	C	9	25232978	0.007	2.41e-08	500199	ieu-b-102	Major depression || id:ieu-b-102	TRUE	reported	igd	170756	329443	2	TRUE	129080	473524
28	rs61914045	A	G	A	G	0.0309	0.0134822	0.2034	0.238251	FALSE	FALSE	FALSE	ebi-a-GCST90000514	12	52371341	0.0056444	602604	0.0169126	Gastroesophageal reflux disease || id:ebi-a-GCST90000514	Gastroesophageal reflux disease	Gastroesophageal reflux disease || ||	TRUE	igd	TRUE	rs61914045	rs11169971	A	G	A	T	12	52352301	0.0054	7.96e-09	500199	ieu-b-102	Major depression || id:ieu-b-102	TRUE	reported	igd	170756	329443	2	TRUE	129080	473524
29	rs62535714	A	G	A	G	0.0339	0.0154688	0.1639	0.162732	FALSE	FALSE	FALSE	ebi-a-GCST90000514	9	37277902	0.0065205	602604	0.0176762	Gastroesophageal reflux disease || id:ebi-a-GCST90000514	Gastroesophageal reflux disease	Gastroesophageal reflux disease || ||	TRUE	igd	TRUE	rs62535714	rs10973285	A	G	C	A	9	37182655	0.0058	4.69e-09	500199	ieu-b-102	Major depression || id:ieu-b-102	TRUE	reported	igd	170756	329443	2	TRUE	129080	473524
30	rs66511648	C	T	C	T	0.0297	0.0211389	0.284	0.2785	FALSE	FALSE	FALSE	ebi-a-GCST90000514	3	117551526	0.00536768	602604	8.21e-05	Gastroesophageal reflux disease || id:ebi-a-GCST90000514	Gastroesophageal reflux disease	Gastroesophageal reflux disease || ||	TRUE	igd	TRUE	rs66511648	rs4688064	C	T	T	C	3	117515519	0.0048	6.03e-10	500199	ieu-b-102	Major depression || id:ieu-b-102	TRUE	reported	igd	170756	329443	2	TRUE	129080	473524
31	rs7152906	C	T	C	T	0.0258	0.0230586	0.5196	0.520387	FALSE	FALSE	FALSE	ebi-a-GCST90000514	14	75125540	0.00481058	602604	1.64e-06	Gastroesophageal reflux disease || id:ebi-a-GCST90000514	Gastroesophageal reflux disease	Gastroesophageal reflux disease || ||	TRUE	igd	NA	NA	NA	NA	NA	NA	NA	14	75125540	0.0043	1.87e-09	500199	ieu-b-102	Major depression || id:ieu-b-102	TRUE	reported	igd	170756	329443	2	TRUE	129080	473524
32	rs7241572	A	G	A	G	0.0323	0.0365511	0.2047	0.209101	FALSE	FALSE	FALSE	ebi-a-GCST90000514	18	77580712	0.00597464	602604	9.49e-10	Gastroesophageal reflux disease || id:ebi-a-GCST90000514	Gastroesophageal reflux disease	Gastroesophageal reflux disease || ||	TRUE	igd	NA	NA	NA	NA	NA	NA	NA	18	77580712	0.0054	2.43e-09	500199	ieu-b-102	Major depression || id:ieu-b-102	TRUE	reported	igd	170756	329443	2	TRUE	129080	473524
33	rs72948506	A	G	A	G	0.0265	0.0335614	0.2975	0.307825	FALSE	FALSE	FALSE	ebi-a-GCST90000514	2	212635589	0.00521913	602604	1.27e-10	Gastroesophageal reflux disease || id:ebi-a-GCST90000514	Gastroesophageal reflux disease	Gastroesophageal reflux disease || ||	TRUE	igd	TRUE	rs72948506	rs4132462	A	G	T	C	2	212618440	0.0047	1.71e-08	500199	ieu-b-102	Major depression || id:ieu-b-102	TRUE	reported	igd	170756	329443	2	TRUE	129080	473524
34	rs7538938	C	T	C	T	0.0251	0.0121898	0.5599	0.559603	FALSE	FALSE	FALSE	ebi-a-GCST90000514	1	67143055	0.00484552	602604	0.0118801	Gastroesophageal reflux disease || id:ebi-a-GCST90000514	Gastroesophageal reflux disease	Gastroesophageal reflux disease || ||	TRUE	igd	TRUE	rs7538938	rs7542924	T	C	G	A	1	67132262	0.0043	7.29e-09	500199	ieu-b-102	Major depression || id:ieu-b-102	TRUE	reported	igd	170756	329443	2	TRUE	129080	473524
35	rs754287	A	T	A	T	-0.0289	-0.00379067	0.3664	0.371168	FALSE	TRUE	FALSE	ebi-a-GCST90000514	14	103999508	0.00499588	602604	0.447996	Gastroesophageal reflux disease || id:ebi-a-GCST90000514	Gastroesophageal reflux disease	Gastroesophageal reflux disease || ||	TRUE	igd	TRUE	rs754287	rs911552	A	T	G	A	14	103997525	0.0045	1.31e-10	500199	ieu-b-102	Major depression || id:ieu-b-102	TRUE	reported	igd	170756	329443	2	TRUE	129080	473524
37	rs7725715	A	G	A	G	0.029	0.0057543	0.5343	0.537584	FALSE	FALSE	FALSE	ebi-a-GCST90000514	5	164585949	0.00482638	602604	0.233159	Gastroesophageal reflux disease || id:ebi-a-GCST90000514	Gastroesophageal reflux disease	Gastroesophageal reflux disease || ||	TRUE	igd	TRUE	rs7725715	rs6556810	G	A	C	T	5	164487555	0.0043	1.61e-11	500199	ieu-b-102	Major depression || id:ieu-b-102	TRUE	reported	igd	170756	329443	2	TRUE	129080	473524
39	rs9364755	G	A	G	A	0.0283	0.024906	0.2262	0.227316	FALSE	FALSE	FALSE	ebi-a-GCST90000514	6	165117329	0.00572894	602604	1.38e-05	Gastroesophageal reflux disease || id:ebi-a-GCST90000514	Gastroesophageal reflux disease	Gastroesophageal reflux disease || ||	TRUE	igd	NA	NA	NA	NA	NA	NA	NA	6	165117329	0.0051	3.49e-08	500199	ieu-b-102	Major depression || id:ieu-b-102	TRUE	reported	igd	170756	329443	2	TRUE	129080	473524
40	rs9529218	T	C	T	C	-0.034	-0.035836	0.2031	0.201754	FALSE	FALSE	FALSE	ebi-a-GCST90000514	13	31814464	0.00599445	602604	2.26e-09	Gastroesophageal reflux disease || id:ebi-a-GCST90000514	Gastroesophageal reflux disease	Gastroesophageal reflux disease || ||	TRUE	igd	TRUE	rs9529218	rs12427851	T	C	A	G	13	31790053	0.0054	2.23e-10	500199	ieu-b-102	Major depression || id:ieu-b-102	TRUE	reported	igd	170756	329443	2	TRUE	129080	473524
41	rs9536381	T	C	T	C	0.0255	0.0227178	0.3259	0.328039	FALSE	FALSE	FALSE	ebi-a-GCST90000514	13	53860655	0.00512407	602604	9.27e-06	Gastroesophageal reflux disease || id:ebi-a-GCST90000514	Gastroesophageal reflux disease	Gastroesophageal reflux disease || ||	TRUE	igd	NA	NA	NA	NA	NA	NA	NA	13	53860655	0.0046	2.62e-08	500199	ieu-b-102	Major depression || id:ieu-b-102	TRUE	reported	igd	170756	329443	2	TRUE	129080	473524
42	rs9831648	T	G	T	G	-0.0292	-0.031386	0.7739	0.731808	FALSE	FALSE	FALSE	ebi-a-GCST90000514	3	49253492	0.00543351	602604	7.63e-09	Gastroesophageal reflux disease || id:ebi-a-GCST90000514	Gastroesophageal reflux disease	Gastroesophageal reflux disease || ||	TRUE	igd	TRUE	rs9831648	rs6446257	G	T	C	T	3	49214303	0.0052	1.59e-08	500199	ieu-b-102	Major depression || id:ieu-b-102	TRUE	reported	igd	170756	329443	2	TRUE	129080	473524
